# Supplementary material for: Standard Intravenous Concentrations in German Neonatal Intensive Care: Results of a National Consensus and Cross-Sectional Survey
Source: J Clin Med. 2026 Apr 11;15(8):2921. doi: 10.3390/jcm15082921 (PMC13116128; doi:10.3390/jcm15082921)
Supplement: Supplementary file 1 [file jcm-15-02921-s001.zip]

Archive with 1 entries (1 files):
- jcm-4225269-supplementary.pdf
